# Supplementary material for: Interdependence between EGFR and Phosphatases Spatially Established by Vesicular Dynamics Generates a Growth Factor Sensing and Responding Network
Source: Cell Syst. 2018 Sep 26;7(3):295–309.e11. doi: 10.1016/j.cels.2018.06.006 (PMC6167251; doi:10.1016/j.cels.2018.06.006)
Supplement: Table S1 Model Parameters, Related to Figures 4, 5, and S4 [file mmc2.xlsx]

## Sheet: Model parameters and statistics
		Common parameters				Model specific parameters			Goodness of fit			Model selection
		α1	α2	α3	k5	a	b	c	SSE	RMSE	R²	AIC	Akaike weights	∆i
control	Aggregated feedback model	0	0.005	1.244	1.613	0.2	11.058	0.06	1.712	0.10684	0.935
control-non-targeting siRNA	Aggregated feedback model	0	0.001	4.819	7.68	0.068	7.29	0.291	1.526	0.09447	0.936
PTPRG	Double-negative feedback	0.016	0.1	0.069	0.993	6.188	191.193		7.012	0.18405	0.806	487.13	0.999979	0
	Negative feedback	0	0.053	2.208	3.826	0.44	1078.87	0.29	7.377	0.18878	0.796	514.02	1e-06	26.8883
	Negative regulation	0	1.268	22.735	54.41	3.488			7.36	0.18856	0.796	508.86	1.9e-05	21.7292
PTPRG/DPI	Double-negative feedback	0.166	0.017	1.836	1.424	431.007	2278.33		10.121	0.22782	0.702	399.08	0.601412	0
	Negative feedback	0	0	244.759	371.022	0.265	285.392	46.366	10.201	0.22872	0.699	404.17	0.047388	5.08181
	Negative regulation	0	0.002	27.333	44.028	5.311			10.201	0.22872	0.699	400.16	0.351199	1.07585
PTPN2	Double-negative feedback	0.013	0.018	0.082	0.195	5.383	365.76		7.693	0.17867	0.787	479.93	0.067386	5.14612
	Negative feedback	0	0.055	1.426	3.103	0.392	98.026	0.258	7.671	0.17841	0.788	480.55	0.049467	5.76435
	Negative regulation	0	1.876	14.82	40.915	3.252			7.642	0.17807	0.789	474.79	0.883147	0
PTPN2/DPI	Double-negative feedback	0.036	0.103	0.078	0.836	5.277	105.314		10.742	0.18645	0.764	550.57	0.042709	6.16828
	Negative feedback	0.002	0.033	3.043	7.207	0.611	21.114	0.804	10.725	0.1863	0.765	551.71	0.024166	7.30715
	Negative regulation	0.003	3.22	12.944	56.261	4.694			10.659	0.18573	0.766	544.4	0.933125	0
PTPN2 siRNA	Double-negative feedback	0.046	0.107	0.998	2.959	18.491	337.586		1.454	0.10784	0.911	303.75	0.108	3.985
	Negative feedback	0	0.14	5.561	6.324	0.034	3672.84	0.251	1.445	0.1075	0.912	303.89	0.1	4.129
	Negative regulation	0.001	0.242	9.908	9.385	0.437			1.444	0.10748	0.912	299.77	0.792	0
PTPRJ	Double-negative feedback	0.063	0.001	0.247	3.268	96.906	1172.98		1.444	0.1012	0.928	285.031	0.335645	1.15023
	Negative feedback	0	0.107	0.626	92.449	0.25	22733.7	0.312	1.45	0.10142	0.927	288.23	0.0678	4.34922
	Negative regulation	0	0.022	0.111	14.882	0.058			1.448	0.10135	0.927	283.881	0.596555	0
PTPRJ/DPI	Double-negative feedback	0.055	0.105	0.124	2.791	17.551	276.429		0.897	0.10274	0.923	180.673	0.156907	3.2619
	Negative feedback	0.002	0.39	1.232	20.879	0.053	68.64	0.474	0.901	0.10294	0.923	183.333	0.041495	5.92205
	Negative regulation	0.001	0.743	1.803	67.186	0.809			0.891	0.10237	0.924	177.411	0.801597	0
PTPRJ siRNA	Double-negative feedback	0.03	0.076	0.337	2.014	8.197	185.103		0.762	0.09527	0.94	221.31	0.79	0
	Negative feedback	0	0.007	7.218	16.648	0.688	13058.2	0.724	0.78	0.09634	0.938	228.2	0.025	6.883
	Negative regulation	0.001	0.069	38.845	93.304	3.898			0.78	0.09635	0.938	224.23	0.184	2.917
aggregated parameters	Aggregated feedback model					generic	generic	generic
	Double-negative feedback					k1γPTPT/(k1+k2)	k3EGFRT/(k1+k2)
	Negative feedback					k2γPTPT/(k1+k2)	k4EGFRT/(k1+k2)	γPTPT
	Negative regulation					k2γPTPT/(k1+k2)
		α1	α2	α3	k5	k1	k2	k3	k4	γ	γ1	ε		EGFRt	PTPRGt,PTPN2t	kf	kr
EGFR-PTP interaction network (Figure 5C)		0.001	0.3	0.7	1.613	0.5	0.5	11	0	1.9	0	0.001 - 0.01
EGFR-PTP interaction network (Figure 5D)		0.001	0.3	0.7	1.613	0.5	0.5	11	1.1	1.9	0.1	0.001 - 0.01
EGFR responses (Figure 5E, EGFRt (left/middle/right))		0.001	0.3	0.7	1.613	0.5	0.5	11	1.1	1.9	0.1	0.001 - 0.01		(1.5/1.19/1.05)	1	0.001	0.0056
For Figure 5E, ligand-binding dynamics was introduced in Eq.(15) by kf*2*[EGFR]2*[EGF] -kr*[EGF-EGFR]
