# Supplementary material for: Interdependence between EGFR and Phosphatases Spatially Established by Vesicular Dynamics Generates a Growth Factor Sensing and Responding Network
Source: Cell Syst. 2018 Sep 26;7(3):295–309.e11. doi: 10.1016/j.cels.2018.06.006 (PMC6167251; doi:10.1016/j.cels.2018.06.006)
Supplement: Table S2. cDNA-mCitrine Expression Plasmid Constructs, Related to Figures 1–5 — Details of wild-type PTPX-mCitrine expression plasmids and of mutant PTPX-mCitrine cDNA expression plasmids. [file mmc3.xlsx]

## Sheet: Plasmid constructs
1. Wild type constructs
Gene name	expression vector	accession number - NCBI	source	silent mutations / natural variants	LIC fwr Primer 5' - 3'	LIC rev Primer 5' - 3'
PTPRA	p2150-OPIN(c)mCitrine	NM_002836.3	cDNA from RT-PCR from mRNA isolated from human cell lines (HeLa, HepG2, Hek293 and MCF7	G303G	TTACAATCAAAGGAGATATACC ATGGATTCCTGGTTCATTCTTG	TGAAACAGAACTTCCAGAAA CTTGAAGTTGGCATAATCTGAGAAT
PTPRB	p2150-OPIN(c)mCitrine	NM_001109754	Biocat GmbH	D2031D	TTACAATCAAAGGAGATATACC ATGGAGGCTGAATTTTACATGGTGATTCTTAC	TGAAACAGAACTTCCAGAAA ATGCCTTGAATAGACTGGATCTCTGTG
PTPRC	p2150-OPIN(c)mCitrine	NM_002838.4.	cDNA from RT-PCR from mRNA isolated from human cell lines (HeLa, HepG2, Hek293 and MCF7		TTACAATCAAAGGAGATATACC ATGACCATGTATTTGTGGCTTAAACTCTTG	TGAAACAGAACTTCCAGAAA TGAACCTTGATTTAAAGCTGGACTTGC
PTPRD	p2150-OPIN(c)mCitrine	NM_002839.3	Biocat GmbH	natural variant R995C G1418G	TTACAATCAAAGGAGATATACC ATGGTGCACGTAGCCAGGCTGC	TGAAACAGAACTTCCAGAAA CGTTGCATAGTGGTCAAAGCTGCCCAGG
PTPRE	p2150-OPIN(c)mCitrine	BC050062	Biocat GmbH		AGGAGATATACC ATGGAGCCCTTGTGTCCACTCCTG	AACAGAACTTCCAGAAA TTTGAAATTAGCATAATCAGAAAATATATCAATAAAATCTTGTACCACTT
PTPRF	p2150-OPIN(c)mCitrine	BC048768	Biocat GmbH		TTACAATCAAAGGAGATATACC ATGGCCCCTGAGCCAGC	TGAAACAGAACTTCCAGAAA CGTTGCATAGTGGTCAAAGCTGCC
PTPRG	p2150-OPIN(c)mCitrine	BC140904	Biocat GmbH	I816I	AGGAGATATACC ATGCGGAGGTTACTGGAACCGTGTTG	AACAGAACTTCCAGAAA CACTAGGGACTCCATGCTCTCAGC
PTPRH	p2150-OPIN(c)mCitrine	BC111716.1	Biocat GmbH		TTACAATCAAAGGAGATATACC ATGGCTGGGGCTGGCGG	TGAAACAGAACTTCCAGAAA GACCTCCAACTTGTGGGCCTGGATGG
PTPRJ	p2150-OPIN(c)mCitrine	BC160125	cDNA from RT-PCR from mRNA isolated from human cell lines (HeLa, HepG2, Hek293 and MCF7	T217T	TTACAATCAAAGGAGATATACC ATGAAGCCGGCGGCGCGGGAG	TGAAACAGAACTTCCAGAAA GGCGATGTAACCATTGGTCTTTCCAAATGTGGTCACGGGC
PTPRK	p2150-OPIN(c)mCitrine	BC140775	Biocat GmbH		AGGAGATATACC ATGGATACGACTGCGGCGGCG	AACAGAACTTCCAGAAA AGATGATTCCAGGTACTCCAAAGCTACA
PTPRN	p2150-OPIN(c)mCitrine	BC070053	cDNA from RT-PCR from mRNA isolated from human cell lines (HeLa, HepG2, Hek293 and MCF7	A183A	AGGAGATATACC ATGCTGACCCCTGAGCAGCTCTC	AACAGAACTTCCAGAAA CTGGGGCAGGGCCTTGAG
PTPRN2	p2150-OPIN(c)mCitrine	NM_002847.3	Biocat GmbH		TTACAATCAAAGGAGATATACC ATGGGGCCGCCGCTCCCGCTG	TGAAACAGAACTTCCAGAAA CTGGGGAAGGGCCTTGAGGATGGC
PTPRO	p2150-OPIN(c)mCitrine	BC126201	Biocat GmbH		AGGAGATATACC ATGGGGCACCTGCCCACGG	AACAGAACTTCCAGAAA GGACTTGCTAACATTCTCGTATATGACATCAC
PTPRR	p2150-OPIN(c)mCitrine	BC110900	Biocat GmbH		AGGAGATATACC ATGATTCTTTACAGATTAAAAGAAAGATTTCAGCTTTCCTTAAGA	AACAGAACTTCCAGAAA CTGGACAGTCTCTGCTGAAAGTCTG
PTPRU	p2150-OPIN(c)mCitrine	NM_133178.3.	Biocat GmbH		TTACAATCAAAGGAGATATACC ATGGCCCGTGCCCAGGCGCTC	TGAAACAGAACTTCCAGAAA TCTTGACTCCAGCCCCTCCAAGTAC
PTPN1	p2297-OPIN(n)mCitrine	BT006752	Biocat GmbH		TGGAAGTTCTGTTTCAGGGT GAGATGGAAAAGGAGTTCGAG	TTAAACTGGTCTAGAAAGCTTTA TGTGTTGCTGTTGAACAGGAAC
PTPN11	p2150-OPIN(c)mCitrine	XM_006719526.1	cDNA from RT-PCR from mRNA isolated from human cell lines (HeLa, HepG2, Hek293 and MCF7		TTACAATCAAAGGAGATATACC ATGACATCGCGGAGATGGTTTC	TGAAACAGAACTTCCAGAAA TCTGAAACTTTTCTGCTGTTGC
PTPN14	p2150-OPIN(c)mCitrine	BC101754	Biocat GmbH		AGGAGATATACC ATGCCTTTTGGTCTGAAGCTCCGCC	AACAGAACTTCCAGAAA AATGAGTCTGGAGTTTTGGAGGAACTG
PTPN18	p2150-OPIN(c)mCitrine	NM_014369	cDNA from RT-PCR from mRNA isolated from human cell lines (HeLa, HepG2, Hek293 and MCF7		AGGAGATATACC ATGAGCCGCAGCCTGGACTC	AACAGAACTTCCAGAAA CACCCGGGTCCACTCAGC
PTPN2	p2297-OPIN(n)mCitrine	NM_002828.3	cDNA from RT-PCR from mRNA isolated from human cell lines (HeLa, HepG2, Hek293 and MCF7		TGGAAGTTCTGTTTCAGGGT CCCACCACCATCGAGCGGGAG	TTAAACTGGTCTAGAAAGCTTTA TAGGGCATTTTGCTGAAAAAACAGTGTCCAG
PTPN21	p2150-OPIN(c)mCitrine	BC167856	Biocat GmbH		TTACAATCAAAGGAGATATACC ATGCCACTGCCATTTGGGTTG	TGAAACAGAACTTCCAGAAA GATGAGCCTGGAGCTTTTCAG
PTPN22	p2150-OPIN(c)mCitrine	BC017785	Biocat GmbH		AGGAGATATACC ATGGACCAAAGAGAAATTCTGCAGAAGTTCCT	AACAGAACTTCCAGAAA GAAATGAGCTGGAGTTATTTGACTGAACAGATTC
PTPN23	p2150-OPIN(c)mCitrine	NM_015466.2	Biocat GmbH	T339T P933P E1166E P1545P	TTACAATCAAAGGAGATATACC ATGGAGGCCGTGCCCC	TGAAACAGAACTTCCAGAAA GGTCTTGTTGAGTGTCCAGAGTG
PTPN3	p2150-OPIN(c)mCitrine	BC126117	cDNA from RT-PCR from mRNA isolated from human cell lines (HeLa, HepG2, Hek293 and MCF7		AGGAGATATACC ATGACCTCCCGGTTACGTGCG	AACAGAACTTCCAGAAA ACTAGGATCCAGCATTTGGACTAAACCT
PTPN4	p2150-OPIN(c)mCitrine	BC010674	Biocat GmbH		AGGAGATATACC ATGACCTCACGTTTCCGATTGCCTG	AACAGAACTTCCAGAAA TTTATTTGTTGATGTTGTTAAGGGTTTAACAAAGCC
PTPN5	p2297-OPIN(n)mCitrine	BC064807	Biocat GmbH		GAAGTTCTGTTTCAGGGT AATTATGAGGGAGCCAGGAGTGAGA	CTGGTCTAGAAAGCTTTA TTCTGGGGACTGGTGGGACA
PTPN6	p2150-OPIN(c)mCitrine	NM_002831.5	cDNA from RT-PCR from mRNA isolated from human cell lines (HeLa, HepG2, Hek293 and MCF7		TTACAATCAAAGGAGATATACC ATGGTGAGGTGGTTTCACCGAGACCTCAG	TGAAACAGAACTTCCAGAAA CTTCCTCTTGAGGGAACCCTTGCTC
PTPN7	p2150-OPIN(c)mCitrine	BC001746	Biocat GmbH		AGGAGATATACC ATGGGAGCCTCCTTCTGGCCAATC	AACAGAACTTCCAGAAA GGGGCTGGGTTCCTCAGG
PTPN9	p2297-OPIN(n)mCitrine	BT007405	Biocat GmbH		GAAGTTCTGTTTCAGGGT GAGCCCGCGACCGCG	CTGGTCTAGAAAGCTTTA CTGACTCTCCACGGCCAGC
DUSP10	p2150-OPIN(c)mCitrine	EU176242	Biocat GmbH		AGGAGATATACC ATGCCTCCGTCTCCTTTAGACGACAGG	AACAGAACTTCCAGAAA CACAACCGTCTCCACGCCC
DUSP2	p2150-OPIN(c)mCitrine	EU832639	cDNA from RT-PCR from mRNA isolated from human cell lines (HeLa, HepG2, Hek293 and MCF7		AGGAGATATACC ATGGGGCTGGAGGCGGCG	AACAGAACTTCCAGAAA GTGACACAGCACCTGGGTCTC
DUSP4	p2150-OPIN(c)mCitrine	BC014565	Biocat GmbH		AGGAGATATACC ATGGTGACGATGGAGGAGCTGCG	AACAGAACTTCCAGAAA ACAGCTGGGAGAGGTGGTGA
DUSP6	p2150-OPIN(c)mCitrine	BC037236	Biocat GmbH		AGGAGATATACC ATGATAGATACGCTCAGACCCGTGCC	AACAGAACTTCCAGAAA CGTAGATTGCAGAGAGTCCACCTG
DUSP7	p2150-OPIN(c)mCitrine	BC104880	Biocat GmbH		AGGAGATATACC ATGCCCTGCAAGAGCGCCGA	AACAGAACTTCCAGAAA CGTGGACTCCAGCGTATTGAGTG
DUSP12	p2150-OPIN(c)mCitrine	BT006633	Biocat GmbH		AGGAGATATACC ATGTTGGAGGCTCCGGGCC	AACAGAACTTCCAGAAA TATTTTTCCTGTTTGTGATCCCAAAACAGGC
DUSP13	p2150-OPIN(c)mCitrine	DQ892732	Biocat GmbH		AGGAGATATACC ATGGACTCACTGCAGAAGCAGGACC	AACAGAACTTCCAGAAA GAACCGCCCCGTCTCCC
DUSP14	p2150-OPIN(c)mCitrine	DQ891379	Biocat GmbH		AGGAGATATACC ATGAGCTCCAGAGGTCACAGCAC	AACAGAACTTCCAGAAA AATCCCCCAGTAAGGCATCAGGT
DUSP18	p2150-OPIN(c)mCitrine	BC030987	Biocat GmbH		AGGAGATATACC ATGACAGCACCCTCGTGTGCC	AACAGAACTTCCAGAAA CAGTGGAATCATCAAACGGACTTCCTTC
DUSP19	p2150-OPIN(c)mCitrine	DQ891206	Biocat GmbH		AGGAGATATACC ATGTACTCCCTTAACCAGGAAATTAAAGCATTCTC	AACAGAACTTCCAGAAA TGAACTGTTCTCCTGTATTCTGTCACACTTAT
DUSP21	p2150-OPIN(c)mCitrine	BC119755	Biocat GmbH		AGGAGATATACC ATGACAGCATCCGCGTCCTCC	AACAGAACTTCCAGAAA CATTGATATCATCATACGTAGGTCCTTCTCATAGATG
DUSP22	p2150-OPIN(c)mCitrine	DQ893393	Biocat GmbH		AGGAGATATACC ATGGGGAATGGGATGAACAAGATCCTGC	AACAGAACTTCCAGAAA CAGTCTTCTGAGAAAGGCCCAGAAC
DUSP23	p2150-OPIN(c)mCitrine	BC001140	Biocat GmbH		AGGAGATATACC ATGGGCGTGCAGCCCCCC	AACAGAACTTCCAGAAA TTTCGTTCGCTGGTAGAACTGGA
DUSP27	p2150-OPIN(c)mCitrine	BC137322	Biocat GmbH		AGGAGATATACC ATGACATCTGGAGAAGTGAAGACAAGCC	AACAGAACTTCCAGAAA CAGCTCCCTGCCATCCTCCTC
DUSP3	p2150-OPIN(c)mCitrine	DQ893122	Biocat GmbH		AGGAGATATACC ATGTCGGGCTCGTTCGAGCTCT	AACAGAACTTCCAGAAA GGGTTTCAACTTCCCCTCCTTGG
STYX	p2150-OPIN(c)mCitrine	BC020265	Biocat GmbH		AGGAGATATACC ATGGAGGACGTGAAGCTGGAGTTCC	AACAGAACTTCCAGAAA GCCATTCTGTGCAGTCGCCAC
PTP4A1	p2150-OPIN(c)mCitrine	DQ890715	Biocat GmbH		AGGAGATATACC ATGGCTCGAATGAACCGCCCAGC	AACAGAACTTCCAGAAA TTGAATGCAACAGTTGTTTCTATGACCGT
PTP4A2	p2150-OPIN(c)mCitrine	AM392609	Biocat GmbH		AGGAGATATACC ATGAACCGTCCAGCCCCTGTG	AACAGAACTTCCAGAAA CTGAACACAGCAATGCCCATTGGTATC
PTP4A3	p2150-OPIN(c)mCitrine	NM_080391.2	cDNA from RT-PCR from mRNA isolated from human cell lines (HeLa, HepG2, Hek293 and MCF7		TTACAATCAAAGGAGATATACC ATGGCTCGGATGAACCGCCCG	TGAAACAGAACTTCCAGAAA CATAACGCAGCACCGGGTCTTG
CDKN3	p2150-OPIN(c)mCitrine	NM_005192	Biocat GmbH		AGGAGATATACC ATGAAGCCGCCCAGTTCAATACAAACA	AACAGAACTTCCAGAAA TCTTGATACAGATCTTGATTGTGAATCTCTTGATGATAGA
PTEN	p2150-OPIN(c)mCitrine	DQ892604	Biocat GmbH		AGGAGATATACC ATGACAGCCATCATCAAAGAGATCGTTAGC	AACAGAACTTCCAGAAA GACTTTTGTAATTTGTGTATGCTGATCTTCATCAAAAGG
MTM1	p2150-OPIN(c)mCitrine	NM_000252	cDNA from RT-PCR from mRNA isolated from human cell lines (HeLa, HepG2, Hek293 and MCF7		AGGAGATATACC ATGGCTTCTGCATCAACTTCTAAATATAATTCACACTC	AACAGAACTTCCAGAAA GAAGTGAGTTTGCACATGGGGCATC
ACP1	p2150-OPIN(c)mCitrine	BT007136	Biocat GmbH		AGGAGATATACC ATGGCGGAACAGGCTACCAAGTCC	AACAGAACTTCCAGAAA GTGGGCCTTCTCCAAGAACGC
CDC25A	p2150-OPIN(c)mCitrine	DQ892919	Biocat GmbH		AGGAGATATACC ATGGAACTGGGCCCGGAGCC	AACAGAACTTCCAGAAA GAGCTTCTTCAGACGACTGTACATCTC
CDC25B	p2150-OPIN(c)mCitrine	BC009953	Biocat GmbH		AGGAGATATACC ATGGAGGTGCCCCAGCCGG	AACAGAACTTCCAGAAA CTGGTCCTGCAGCCGGC
EYA4	p2150-OPIN(c)mCitrine	BC041063	Biocat GmbH		AGGAGATATACC ATGGAAGACTCCCAGGATTTAAATGAACAATCAGTAA	AACAGAACTTCCAGAAACAAA TACTCTAATTCCAGTGCTTGGTGGAG
					*ORF specific parts are underlined
2. Mutant constructs
cDNA	expression vector		mutation site		Mut fwr Primer 5' - 3'	Mut rev Primer 5' - 3'
PTPN1	p2297-OPIN(n)mCitrine	BT006752	D181A		CTATACCACATGGCCTGCCTTTGGAGTCCCTGAAT	ATTCAGGGACTCCAAAGGCAGGCCATGTGGTATAG
PTPN1	p2297-OPIN(n)mCitrine	BT006752	C215S		GTT GTG GTG CAC AGC AGT GCA GGC ATC	GAT GCC TGC ACT GCT GTG CAC CAC AAC
PTPN14	p2150-OPIN(c)mCitrine	BC101754	D1079A	S461S	TACTGACTGGCCAGCTCACGGCTGTCCAG	CTGGACAGCCGTGAGCTGGCCAGTCAGTA
PTPN2	p2297-OPIN(n)mCitrine	NM_002828.3	C216S		CCTGCGGTGATCCACAGTAGTGCAGGCATTG	CAATGCCTGCACTACTGTGGATCACCGCAGG
PTPN2	p2297-OPIN(n)mCitrine	NM_002828.3	D182A		ATTATACTACCTGGCCAGCTTTTGGAGTCCCTGAATC	GATTCAGGGACTCCAAAAGCTGGCCAGGTAGTATAAT
PTPN21	p2297-OPIN(n)mCitrine	BC167856	E1066A		CACAGACTGGCCTGCACATGGCTGTCCAG	CTGGACAGCCATGTGCAGGCCAGTCTGTG
PTPN5	p2297-OPIN(n)mCitrine	BC064807	D461A		CATCCTGGCCCGCCCAGAAGACCCC	GGGGTCTTCTGGGCGGGCCAGGATG
PTPN6	p2150-OPIN(c)mCitrine	NM_002831.5	C453S		CATCATCGTGCACAGCAGCGCCGGCAT	ATGCCGGCGCTGCTGTGCACGATGATG
PTPN9	p2150-OPIN(c)mCitrine	BT007405	D470A		TCTTGAGCTGGCCAGCCTATGGTGTCCCTTC	GAAGGGACACCATAGGCTGGCCAGCTCAAGA
PTPRA	p2150-OPIN(c)mCitrine	NM_002836.3	C442S		CCATCGTGGTCCACAGCAGTGCAGGTGTA	TACACCTGCACTGCTGTGGACCACGATGG
PTPRE	p2150-OPIN(c)mCitrine	BC050062	D250A		CAGTACTGGCCCGCCCAAGGCTGCTGG	CCAGCAGCCTTGGGCGGGCCAGTACTG
PTPRF	p2150-OPIN(c)mCitrine	BC048768	D1507A	V1429V	CATGGCCTGGCCAGCCCATGGAGTTCCTG	CAGGAACTCCATGGGCTGGCCAGGCCATG
PTPRG	p2150-OPIN(c)mCitrine	BC140904	C1060S	I816I	CACACCAGCACTGCTGTGCACCAACACAG	CTGTGTTGGTGCACAGCAGTGCTGGTGTG
PTPRG	p2150-OPIN(c)mCitrine	BC140904	D1028A	I816I	TACACAGTGGCCTGCCATGGGAGTTCCCG	CGGGAACTCCCATGGCAGGCCACTGTGTA
PTPRJ	p2150-OPIN(c)mCitrine	BC160125	D1205A	T218T	CCTCCTGGCCAGCCCACGGTGTTCC	GGAACACCGTGGGCTGGCCAGGAGG
