# Supplementary material for: Interdependence between EGFR and Phosphatases Spatially Established by Vesicular Dynamics Generates a Growth Factor Sensing and Responding Network
Source: Cell Syst. 2018 Sep 26;7(3):295–309.e11. doi: 10.1016/j.cels.2018.06.006 (PMC6167251; doi:10.1016/j.cels.2018.06.006)
Supplement: Table S3. PTPX siRNA SMARTpool, Related to Figure 2 — List of the PTPX with gene name, gene ID, accession no., sequence, pool no. and cat. no. of individual siRNA in a SMARTpool of the human ON-TARGET plus phosphatases siRNA library (Dharmacon). [file mmc4.xlsx]

## Sheet: siRNA SMARTpool
Gene Name	Gene ID	Accession No.	Sequence	Pool Number	Cat Number
ACP1	52	NM_004300	GGAUGAAAGCAAUCUGAGA	L-019058-00	J-019058-05
ACP1	52	NM_004300	GGAAUGACUCUGACUUUGA	L-019058-00	J-019058-06
ACP1	52	NM_004300	GGAAACUUGUAACCGAUCA	L-019058-00	J-019058-07
ACP1	52	NM_004300	UGAACUACUUGGGAGCUAU	L-019058-00	J-019058-08
CDC25A	993	NM_201567	GGGCAGUGAUUAUGAGCAA	L-003226-00	J-003226-10
CDC25A	993	NM_201567	UCAGGUUUCUGUCUAGAUU	L-003226-00	J-003226-11
CDC25A	993	NM_201567	GCAAGCGUGUCAUUGUUGU	L-003226-00	J-003226-12
CDC25A	993	NM_201567	CAUGACAUCUUUCAGCUCA	L-003226-00	J-003226-13
CDC25B	994	NM_212530	GAGAUUACUCUAAGGCCUU	L-003227-00	J-003227-10
CDC25B	994	NM_212530	GCAGAUACCCCUAUGAAUA	L-003227-00	J-003227-11
CDC25B	994	NM_212530	UGGAUAAGUUUGUGAUUGU	L-003227-00	J-003227-12
CDC25B	994	NM_212530	AGAGUGACUUAAAGGAUGA	L-003227-00	J-003227-13
CDKN3	1033	NM_005192	GAGCUUACAACCUGCCUUA	L-003879-00	J-003879-08
CDKN3	1033	NM_005192	CCAUCAAGCAAUACAAUUA	L-003879-00	J-003879-09
CDKN3	1033	NM_005192	UGGGAGAUCUUGUCUUGUA	L-003879-00	J-003879-10
CDKN3	1033	NM_005192	GGAAUUAUCACCCAUCAUC	L-003879-00	J-003879-11
CYBA	1535	NM_000101	GAAGAAGGGCUCCACCAUG	L-011020-02	J-011020-06
CYBA	1535	NM_000101	GUACAUGACCGCCGUGGUG	L-011020-02	J-011020-07
CYBA	1535	NM_000101	UACCAGGAAUUACUAUGUU	L-011020-02	J-011020-08
CYBA	1535	NM_000101	AUGCAGCGAAGCCGGGAAA	L-011020-02	J-011020-21
DUSP10	11221	NM_144729	CAAAGGCAAACGACCAAUU	L-003965-00	J-003965-06
DUSP10	11221	NM_144729	UGGAGACGGUUGUGUGACA	L-003965-00	J-003965-07
DUSP10	11221	NM_144729	CGAGAAUCCUUACACCAAA	L-003965-00	J-003965-08
DUSP10	11221	NM_144729	CAUGACUGAUGCUUAUAAA	L-003965-00	J-003965-09
DUSP12	11266	NM_007240	CGAAGUGUGGCCAUAAUAA	L-007886-00	J-007886-06
DUSP12	11266	NM_007240	GGGUUUGAGUGGCAACUGA	L-007886-00	J-007886-07
DUSP12	11266	NM_007240	CAUGAAGACUGACCAACUU	L-007886-00	J-007886-08
DUSP12	11266	NM_007240	GCACUGUCAUGCAGGAGUC	L-007886-00	J-007886-09
DUSP13	51207	NM_016364	GUGCAGGCCCACCGCAAUA	L-007887-00	J-007887-05
DUSP13	51207	NM_016364	GGACACAGGUGCCAAAUUC	L-007887-00	J-007887-06
DUSP13	51207	NM_016364	GAAUGUCCCUGGAGUACUA	L-007887-00	J-007887-07
DUSP13	51207	NM_016364	GGGCGGUUCUGAUCUGGCA	L-007887-00	J-007887-08
DUSP14	11072	NM_007026	CCAUUGAGAUCCCUAAUUU	L-007888-00	J-007888-09
DUSP14	11072	NM_007026	UUUGGGAAGUCGACAGUUA	L-007888-00	J-007888-10
DUSP14	11072	NM_007026	GGCAUCACCUGCAUUGUUA	L-007888-00	J-007888-11
DUSP14	11072	NM_007026	CCCGACACCUGAUGCCUUA	L-007888-00	J-007888-12
DUSP18	150290	NM_152511	ACUAUGAGUUCCAAUUGUU	L-007891-00	J-007891-05
DUSP18	150290	NM_152511	GAAUGAUCCCUGACAUCUA	L-007891-00	J-007891-06
DUSP18	150290	NM_152511	GGAAGUCCGUUUGAUGAUU	L-007891-00	J-007891-07
DUSP18	150290	NM_152511	CAAGAACACUGUGCACAUG	L-007891-00	J-007891-08
DUSP19	142679	NM_080876	CAAUAAGUGUGACAGAAUA	L-007892-00	J-007892-06
DUSP19	142679	NM_080876	CCAACAUCCUGUCUUAUUU	L-007892-00	J-007892-07
DUSP19	142679	NM_080876	GAACAAACCUCAUUUACCA	L-007892-00	J-007892-08
DUSP19	142679	NM_080876	UGACAACGCUAACUGGAAA	L-007892-00	J-007892-09
DUSP2	1844	NM_004418	GGAGAUCAGUGCCUGGUUC	L-003565-00	J-003565-06
DUSP2	1844	NM_004418	GUCCCGAUCUGUGCUCUGA	L-003565-00	J-003565-07
DUSP2	1844	NM_004418	UCACAGCCGUCCUCAACGU	L-003565-00	J-003565-08
DUSP2	1844	NM_004418	CGAGGCCUUUGACUUCGUU	L-003565-00	J-003565-09
DUSP21	63904	NM_022076	UUGCGUACCUCAUGAAAUA	L-007893-00	J-007893-06
DUSP21	63904	NM_022076	UCAACUCGCCGGUAGGUAA	L-007893-00	J-007893-07
DUSP21	63904	NM_022076	CUACAGCUUCUCCCAAAUA	L-007893-00	J-007893-08
DUSP21	63904	NM_022076	GGAAGUGGUCAACGUAUUC	L-007893-00	J-007893-09
DUSP22	56940	NM_020185	GCAUGAGGUCCAUCAGUAU	L-004517-00	J-004517-09
DUSP22	56940	NM_020185	UGUUGGAGGGAGUUAAAUA	L-004517-00	J-004517-10
DUSP22	56940	NM_020185	UGACACUGGUGAUCGCAUA	L-004517-00	J-004517-11
DUSP22	56940	NM_020185	GCGGAACAAUUGAGCAAGA	L-004517-00	J-004517-12
DUSP23	54935	NM_017823	AAGCAGUCUUCCAGUUCUA	L-007909-00	J-007909-05
DUSP23	54935	NM_017823	GCACCAUGCUGGCCUGUUA	L-007909-00	J-007909-06
DUSP23	54935	NM_017823	CCGACCAGAUCGACCGCUU	L-007909-00	J-007909-07
DUSP23	54935	NM_017823	UGAAAUCCGACGACUACGA	L-007909-00	J-007909-08
DUSP27	338599	NM_001003892	CCUCAAGAAUGCCUACUCA	L-026458-00	J-026458-05
DUSP27	338599	NM_001003892	CUUCAUCGACAGAGCGCUA	L-026458-00	J-026458-06
DUSP27	338599	NM_001003892	CCAAGAGGCUGUCGCCGAA	L-026458-00	J-026458-07
DUSP27	338599	NM_001003892	CGACGACCACAGUAAGAUC	L-026458-00	J-026458-08
DUSP3	1845	NM_004090	UCACAUACCUGGGCAUCAA	L-007894-00	J-007894-05
DUSP3	1845	NM_004090	UGAAAGGGCUGCCGACUUC	L-007894-00	J-007894-06
DUSP3	1845	NM_004090	CAACACCAAUGCCAACUUC	L-007894-00	J-007894-07
DUSP3	1845	NM_004090	GCUCUUAGUUCUUCAAGUA	L-007894-00	J-007894-08
DUSP4	1846	NM_001394	GUACAUCGAUGCCGUGAAG	L-003963-00	J-003963-07
DUSP4	1846	NM_001394	CAUCACGGCUCUGUUGAAU	L-003963-00	J-003963-08
DUSP4	1846	NM_001394	GAAGGACACUAUCAGUACA	L-003963-00	J-003963-09
DUSP4	1846	NM_001394	GGACUGCCCAAACCACUUU	L-003963-00	J-003963-10
DUSP6	1848	NM_022652	GAACUGUGGUGUCUUGGUA	L-003964-00	J-003964-06
DUSP6	1848	NM_022652	GACUGUGGCUUACCUUAUG	L-003964-00	J-003964-07
DUSP6	1848	NM_022652	GGCAUUAGCCGCUCAGUCA	L-003964-00	J-003964-08
DUSP6	1848	NM_022652	GAAAUGGCGAUCAGCAAGA	L-003964-00	J-003964-09
DUSP7	1849	NM_001947	CAAGGUGGUUUCAACAAGU	L-003567-00	J-003567-07
DUSP7	1849	NM_001947	GGACGUGCUCGGCAAGUAU	L-003567-00	J-003567-08
DUSP7	1849	NM_001947	CAACGACGCCUACGACUUU	L-003567-00	J-003567-09
DUSP7	1849	NM_001947	CUAAGCAGCCCGUGCGACA	L-003567-00	J-003567-10
EYA4	2070	NM_172104	GCGUAUAUGACAUCGAAUA	L-011853-00	J-011853-05
EYA4	2070	NM_172104	GAAUUUCAGUGGUUCACAA	L-011853-00	J-011853-06
EYA4	2070	NM_172104	GGUCUUAUGCACAGAAGUA	L-011853-00	J-011853-07
EYA4	2070	NM_172104	GGAAGUUGGCUUUUCGUUA	L-011853-00	J-011853-08
MTM1	4534	NM_000252	GAUGCAAGACCCAGCGUAA	L-008036-00	J-008036-06
MTM1	4534	NM_000252	GAAUAGGUCAUGGUGAUAA	L-008036-00	J-008036-07
MTM1	4534	NM_000252	CCGAUUUGGUACUUUCUUA	L-008036-00	J-008036-08
MTM1	4534	NM_000252	UGGGUGAAUUACUACAUUA	L-008036-00	J-008036-09
OTP siCONTROL non-targeting siRNA #4				D-001810-04
OTP siCONTROL non-targeting siRNA pool				D-001810-10
PTEN	5728	NM_000314	GAUCAGCAUACACAAAUUA	L-003023-00	J-003023-09
PTEN	5728	NM_000314	GACUUAGACUUGACCUAUA	L-003023-00	J-003023-10
PTEN	5728	NM_000314	GAUCUUGACCAAUGGCUAA	L-003023-00	J-003023-11
PTEN	5728	NM_000314	CGAUAGCAUUUGCAGUAUA	L-003023-00	J-003023-12
PTP4A1	7803	NM_003463	GAUUGUUGAUGACUGGUUA	L-006333-00	J-006333-06
PTP4A1	7803	NM_003463	CCAAUGCGACCUUAAACAA	L-006333-00	J-006333-07
PTP4A1	7803	NM_003463	GCAAGCAACUUCUGUAUUU	L-006333-00	J-006333-08
PTP4A1	7803	NM_003463	GAAAGAAGGUAUCCAUGUU	L-006333-00	J-006333-09
PTP4A2	8073	NM_080392	CCUAUGAGAACAUGCGUUU	L-009078-00	J-009078-05
PTP4A2	8073	NM_080392	AGUAUGGAGUGACGACUUU	L-009078-00	J-009078-06
PTP4A2	8073	NM_080392	GAAAUACCGACCUAAGAUG	L-009078-00	J-009078-07
PTP4A2	8073	NM_080392	CCAAUGCUACUCUCAACAA	L-009078-00	J-009078-08
PTP4A3	11156	NM_007079	AAACAGAGGCUGCGGUUCA	L-006859-00	J-006859-06
PTP4A3	11156	NM_007079	GAGGUGAGCUACAAACACA	L-006859-00	J-006859-07
PTP4A3	11156	NM_007079	GGACUGGCCGUUUGACGAU	L-006859-00	J-006859-08
PTP4A3	11156	NM_007079	GAAGUGACCUAUGACAAAA	L-006859-00	J-006859-09
PTPN1	5770	NM_002827	GGAGAAAGGUUCGUUAAAA	L-003529-00	J-003529-14
PTPN1	5770	NM_002827	CUACCUGGCUGUGAUCGAA	L-003529-00	J-003529-15
PTPN1	5770	NM_002827	GCCCAAAGGAGUUACAUUC	L-003529-00	J-003529-16
PTPN1	5770	NM_002827	GACCAUAGUCGGAUUAAAC	L-003529-00	J-003529-17
PTPN11	5781	NM_002834	GAACAUCACGGGCAAUUAA	L-003947-00	J-003947-09
PTPN11	5781	NM_002834	GAAGCACAGUACCGAUUUA	L-003947-00	J-003947-10
PTPN11	5781	NM_002834	GGAGAUGGUUUCACCCAAA	L-003947-00	J-003947-11
PTPN11	5781	NM_002834	GGACGUUCAUUGUGAUUGA	L-003947-00	J-003947-12
PTPN14	5784	NM_005401	GAAGACAAGCGGUAAUAUA	L-008509-00	J-008509-05
PTPN14	5784	NM_005401	CAUAACAAGUCGACCAUUC	L-008509-00	J-008509-06
PTPN14	5784	NM_005401	GCUAAUGAGCCUUUGCUUU	L-008509-00	J-008509-07
PTPN14	5784	NM_005401	GGUGAGCACUACUCGGAAA	L-008509-00	J-008509-08
PTPN18	26469	NM_014369	GAUGGCCUGUCGAGAGAUA	L-009385-00	J-009385-05
PTPN18	26469	NM_014369	GAGGAAGAACCGCUACAAA	L-009385-00	J-009385-06
PTPN18	26469	NM_014369	CCAGGCACUUCUCGCCAUA	L-009385-00	J-009385-07
PTPN18	26469	NM_014369	GGACCCGGGUGUAAGUCUA	L-009385-00	J-009385-08
PTPN2	5771	NM_080423	GAUGUGAAGUCGUAUUAUA	L-008969-00	J-008969-05
PTPN2	5771	NM_080423	GAUGUAAGCCCAUAUGAUC	L-008969-00	J-008969-06
PTPN2	5771	NM_080423	AUACAAUGGGAACAGAAUA	L-008969-00	J-008969-07
PTPN2	5771	NM_080423	ACAAAGGAGUUACAUCUUA	L-008969-00	J-008969-08
PTPN21	11099	NM_007039	GAGAAGAGCUUUAGGUACU	L-009379-00	J-009379-06
PTPN21	11099	NM_007039	GAGCGUGUCUUGAAGGUAU	L-009379-00	J-009379-07
PTPN21	11099	NM_007039	GCACCAACUCCUUAAAUAA	L-009379-00	J-009379-08
PTPN21	11099	NM_007039	GUUCGACGCCAUACAAAUA	L-009379-00	J-009379-09
PTPN22	26191	NM_012411	CCUCAGCUGUGAAGGUAAA	L-008066-00	J-008066-09
PTPN22	26191	NM_012411	GGAGUCAGCUGUACUAGCA	L-008066-00	J-008066-10
PTPN22	26191	NM_012411	GAAUAUAGUGUCCUUAUCA	L-008066-00	J-008066-11
PTPN22	26191	NM_012411	ACACAGAGGCCUUCAUUAG	L-008066-00	J-008066-12
PTPN23	25930	NM_015466	GUGCACAGGUGGUAGAUUA	L-009417-00	J-009417-05
PTPN23	25930	NM_015466	GCAAACAGCGGAUGAGCAA	L-009417-00	J-009417-06
PTPN23	25930	NM_015466	GCAUGAAGGUCUCCUGUAC	L-009417-00	J-009417-07
PTPN23	25930	NM_015466	GUAGUGUCCUCCGCAAGUA	L-009417-00	J-009417-08
PTPN3	5774	NM_002829	GGGAUCAAAUCGUGUUAAU	L-009372-00	J-009372-06
PTPN3	5774	NM_002829	CAUCAAGCCAGUACAAGUU	L-009372-00	J-009372-07
PTPN3	5774	NM_002829	GUUGACGACUCUCACAGAA	L-009372-00	J-009372-08
PTPN3	5774	NM_002829	UAACAAAAGUCGAAUCUCU	L-009372-00	J-009372-09
PTPN4	5775	NM_002830	GCACGGAAAUUAAUGGAUU	L-009489-00	J-009489-06
PTPN4	5775	NM_002830	ACAGAGAUAUUUCGCCUUA	L-009489-00	J-009489-07
PTPN4	5775	NM_002830	GGAAGAUGACCCUAUUUAA	L-009489-00	J-009489-08
PTPN4	5775	NM_002830	GAACAGGGUACGAAUGAAU	L-009489-00	J-009489-09
PTPN5	84867	NM_032781	CGAGAAAUGCACCGAGUAU	L-003600-00	J-003600-06
PTPN5	84867	NM_032781	GACAUGUGCUGCAGUGAGA	L-003600-00	J-003600-07
PTPN5	84867	NM_032781	AGCGAGGCCUGAAGCAUUA	L-003600-00	J-003600-08
PTPN5	84867	NM_032781	GAGGAGGGCUUUGGCUAUC	L-003600-00	J-003600-09
PTPN6	5777	NM_080548	GGAACAAAUGCGUCCCAUA	L-009778-00	J-009778-09
PTPN6	5777	NM_080548	AUACAAACUCCGUACCUUA	L-009778-00	J-009778-10
PTPN6	5777	NM_080548	UAUGAGAACCUGCACACUA	L-009778-00	J-009778-11
PTPN6	5777	NM_080548	GCUCCGAUCCCACUAGUGA	L-009778-00	J-009778-12
PTPN7	5778	NM_080589	GCACAGCCGUUGACCUUGU	L-008394-00	J-008394-05
PTPN7	5778	NM_080589	GAAGUGUCCCUCAUUGUCA	L-008394-00	J-008394-06
PTPN7	5778	NM_080589	GGACGGAGAUUACAUCAAU	L-008394-00	J-008394-07
PTPN7	5778	NM_080589	UGAAAGAGUGCCCAGAAUA	L-008394-00	J-008394-08
PTPN9	5780	NM_002833	GAAAACAACGCUAGAAAUU	L-008832-00	J-008832-05
PTPN9	5780	NM_002833	GGACAGUUCAGUACAAUGU	L-008832-00	J-008832-06
PTPN9	5780	NM_002833	GUCAGUAACUCUCCUACGA	L-008832-00	J-008832-07
PTPN9	5780	NM_002833	AAAUUGAUCUCGCCACUUG	L-008832-00	J-008832-08
PTPRA	5786	NM_080841	GAGAAUGGCAGACGACAAU	L-004519-00	J-004519-05
PTPRA	5786	NM_080841	GCAUUACAAUUUCACCAAA	L-004519-00	J-004519-06
PTPRA	5786	NM_080841	GAUUAGAGGAGGAGUUUAA	L-004519-00	J-004519-07
PTPRA	5786	NM_080841	CGGCAGAACCAGUUAAAGA	L-004519-00	J-004519-08
PTPRB	5787	NM_002837	GAACAAUUCCGGUCGUAAU	L-004994-00	J-004994-07
PTPRB	5787	NM_002837	GAGAAUACAUUGUCACUCA	L-004994-00	J-004994-08
PTPRB	5787	NM_002837	UCACAGAGAUCCAGUCUAU	L-004994-00	J-004994-09
PTPRB	5787	NM_002837	GCAACCGAGUAUCGAUUUA	L-004994-00	J-004994-10
PTPRC	5788	NM_080921	GGUAAAAGCUCUACGCAAA	L-008067-00	J-008067-05
PTPRC	5788	NM_080921	CAGCAAAGCUAAAUGUUAA	L-008067-00	J-008067-06
PTPRC	5788	NM_080921	AGAAAUGAGUCGCAUAAGA	L-008067-00	J-008067-07
PTPRC	5788	NM_080921	GAUAAUAGUAUGCAUGUCA	L-008067-00	J-008067-08
PTPRD	5789	NM_130393	GAAUGGAGCUCGAAUUUAA	L-008527-00	J-008527-05
PTPRD	5789	NM_130393	UCAGAGAUUUGAGGUAAUA	L-008527-00	J-008527-06
PTPRD	5789	NM_130393	GAUGAUAUGCCAAUAGGAA	L-008527-00	J-008527-07
PTPRD	5789	NM_130393	UUAAGGAGAUAUCUAGGAA	L-008527-00	J-008527-08
PTPRE	5791	NM_130435	GCGAACAGGUACAUUCAUA	L-008068-00	J-008068-07
PTPRE	5791	NM_130435	CCAUUGGGAUGCUGAAGUU	L-008068-00	J-008068-08
PTPRE	5791	NM_130435	CAUCAACGCAUCCUUCAUA	L-008068-00	J-008068-09
PTPRE	5791	NM_130435	GCAAGCAGUUUCGGGAGGA	L-008068-00	J-008068-10
PTPRF	5792	NM_130440	CGAAUUGACCCGUGUGUGU	L-008375-00	J-008375-06
PTPRF	5792	NM_130440	GAGCGGAUCAUCAUGUAUG	L-008375-00	J-008375-07
PTPRF	5792	NM_130440	AGUCAGCUGUGCCCUUUAA	L-008375-00	J-008375-08
PTPRF	5792	NM_130440	GAACCUGUAUGUGCGAGUG	L-008375-00	J-008375-09
PTPRG	5793	NM_002841	CGACAUGACAGACUUCUUA	L-008069-00	J-008069-05
PTPRG	5793	NM_002841	UCGGUGAGCUCUAUUCUAA	L-008069-00	J-008069-06
PTPRG	5793	NM_002841	GAACCGUGUUGGUGGAUUU	L-008069-00	J-008069-07
PTPRG	5793	NM_002841	CCACAUACUACGAAAGAUU	L-008069-00	J-008069-08
PTPRH	5794	NM_002842	GGAAUGACGUAGCCAGUUC	L-009448-00	J-009448-05
PTPRH	5794	NM_002842	GCACAACAGAGACUCGAAA	L-009448-00	J-009448-06
PTPRH	5794	NM_002842	GGUCAUUGCCGGAGCCUUU	L-009448-00	J-009448-07
PTPRH	5794	NM_002842	ACUCUCAGUUGUACGUAUA	L-009448-00	J-009448-08
PTPRJ	5795	NM_002843	UGACGGUGCUUCCGAGUAU	L-008476-00	J-008476-07
PTPRJ	5795	NM_002843	GAACGGAAGUCACGUAUUU	L-008476-00	J-008476-08
PTPRJ	5795	NM_002843	CAUCAACCAUGGUGUAACA	L-008476-00	J-008476-09
PTPRJ	5795	NM_002843	CAGCAACGCAACACAAGUA	L-008476-00	J-008476-10
PTPRK	5796	NM_002844	GAAGUAGAGUACCGAAUGA	L-004204-00	J-004204-06
PTPRK	5796	NM_002844	CAACAUAACUUUAGUCCAA	L-004204-00	J-004204-07
PTPRK	5796	NM_002844	GGAGAUUAGUGUAUGAUUA	L-004204-00	J-004204-08
PTPRK	5796	NM_002844	UCUCCUAGUUGUCAUAUUA	L-004204-00	J-004204-09
PTPRN	5798	NM_002846	GCCCACGGCUGUCUAUUUG	L-009315-00	J-009315-06
PTPRN	5798	NM_002846	GUAAAUGUUGGAGCUGAUA	L-009315-00	J-009315-07
PTPRN	5798	NM_002846	GGACAGGUCUGGCUUGGCA	L-009315-00	J-009315-08
PTPRN	5798	NM_002846	CAACAAGCAGGGCUGGUGA	L-009315-00	J-009315-09
PTPRN2	5799	NM_130843	GCAGUGACCUUCAAAGUGA	L-008070-00	J-008070-05
PTPRN2	5799	NM_130843	UCACGUGGCAGGAUGACUA	L-008070-00	J-008070-06
PTPRN2	5799	NM_130843	CAAGAGGUCCAUCGUCUGA	L-008070-00	J-008070-07
PTPRN2	5799	NM_130843	GAUGGAGCACGGAUUCAUA	L-008070-00	J-008070-08
PTPRO	5800	NM_030668	GCCAAAGACUCUGACUAUA	L-008500-00	J-008500-06
PTPRO	5800	NM_030668	GGUCAUACCGGAUGUCUAU	L-008500-00	J-008500-07
PTPRO	5800	NM_030668	UCAGUGAUGUCAUAUACGA	L-008500-00	J-008500-08
PTPRO	5800	NM_030668	CAAACAUCCUACCAUAUGA	L-008500-00	J-008500-09
PTPRR	5801	NM_130846	GCACCUACAUUAAUGCUAA	L-004017-00	J-004017-11
PTPRR	5801	NM_130846	GAAGGUAGCAAUGGAGUAU	L-004017-00	J-004017-12
PTPRR	5801	NM_130846	GUGCUAUACUGGCCGGAAA	L-004017-00	J-004017-13
PTPRR	5801	NM_130846	CCAAAGGUACUGAAUGUUG	L-004017-00	J-004017-14
PTPRU	10076	NM_133178	GCAUUGAUCCUCAGAGUAA	L-009328-00	J-009328-06
PTPRU	10076	NM_133178	CAUCAGACCCGGCAGUGAA	L-009328-00	J-009328-07
PTPRU	10076	NM_133178	GGCGGCUGGUCUACGAUUA	L-009328-00	J-009328-08
PTPRU	10076	NM_133178	CGAGAAUGAUACCCACUGU	L-009328-00	J-009328-09
STYX	6815	NM_145251	GUUCUUAGGCCCAUAUUCA	L-009571-00	J-009571-07
STYX	6815	NM_145251	CAGCCUUUGUUAUUGCAUA	L-009571-00	J-009571-08
STYX	6815	NM_145251	UGUCACCACUCCAGAUAGA	L-009571-00	J-009571-09
STYX	6815	NM_145251	GACGAGAGAUGCAGGAAAU	L-009571-00	J-009571-10
